# Supplementary material for: Evaluation of the Presence of ASFV in Wolf Feces Collected from Areas in Poland with ASFV Persistence
Source: Viruses. 2021 Oct 14;13(10):2062. doi: 10.3390/v13102062 (PMC8541390; doi:10.3390/v13102062)
Supplement: Supplementary file 1 [file viruses-13-02062-s001.zip]

Archive with 1 entries (1 files):
- viruses-1377592-supplementary.pdf
